# Supplementary material for: From Species Identification to Empirical Therapy: A Machine Learning and Rule-Based Decision Support Framework for Antifungal Resistance Prediction in ICU Candida Infections
Source: Med Sci (Basel). 2026 Jun 15;14(2):319. doi: 10.3390/medsci14020319 (PMC13304419; doi:10.3390/medsci14020319)
Supplement: Supplementary file 1 [file medsci-14-00319-s001.zip]

Archive with 1 entries (1 files):
- medsci-4362464-supplementary.pdf
